# Supplementary material for: The role of aspartic acid in reducing coral calcification under ocean acidification conditions
Source: Sci Rep. 2020 Jul 30;10:12797. doi: 10.1038/s41598-020-69556-0 (PMC7393068; doi:10.1038/s41598-020-69556-0)
Supplement: Supplementary file 2 — Supplementary Table S5. [file 41598_2020_69556_MOESM2_ESM.xlsx]

## Sheet: Sheet1
The role of aspartic acid in reducing coral calcification under ocean acidification conditions
Kellock C, Cole C, Penkman K, Evans D, Kroger R, Hintz C, Hintz K, Finch A & Allison N
Table S5. Details of in vitro aragonite precipitations
Seawater	Omega	[Aspartic acid]	Seawater	DIC	Mean	Standard deviation	Precipitation rate
pH NBS		mM	pCO2 (µatm)	(µmol kg-1)	temperature °C	temperature °C	(µmol/m2/hr)
8.445	11.4	0	400	4000	24.76	0.065	2071.95
8.445	11.4	0	400	4000	24.86	0.015	2403.58
8.445	11.4	0	400	4000	24.86	0.007	2303.32
8.445	11.4	0	400	4000	24.82	0.016	2260.37
8.445	11.4	0	400	4000	24.85	0.039	2391.39
8.337	6.94	0	400	3000	24.88	0.022	1189.36
8.561	19.4	0	400	5500	24.93	0.008	5276
8.561	19.4	0	400	5500	24.89	0.004	5974.23
8.561	19.4	0	400	5500	24.9	0.003	5737.7
8.337	6.94	0	400	3000	24.96	0.023	928.941
8.337	6.94	0	400	3000	24.95	0.009	771.556
8.337	6.94	2	400	3000	24.94	0.008	288.587
8.337	6.94	2	400	3000	24.9	0.034	268.783
8.561	19.4	2	400	5500	24.83	0.006	3411.9
8.445	11.4	2	400	4000	24.94	0.009	1247.35
8.561	19.4	2	400	5500	24.89	0.008	3762.27
8.561	19.4	0	400	5500	24.86	0.023	5092.46
8.561	19.4	0	400	5500	24.86	0.007	4571.21
8.445	11.4	2	400	4000	24.86	0.007	1197.24
8.445	11.4	0	400	4000	24.86	0.01	2093.33
8.337	6.94	0	400	3000	24.86	0.022	667.197
8.337	6.94	0	400	3000	24.9	0.009	713.229
8.445	19.4	0	682	6823	24.6925	0.00571846	5773.87
8.445	19.4	2	682	6823	24.7904	0.0850619	3121.99
8.445	19.4	0	682	6823	24.7928	0.0508805	5032.84
8.445	19.4	2	682	6823	24.7595	0.094747	3188.57
8.337	11.4	0	655	4927	24.7513	0.0471505	2316.95
8.337	11.4	0	655	4927	24.5295	0.0723441	2495.2
8.337	11.4	2	655	4927	24.5295	0.0723441	1005.98
8.337	6.94	0	400	3000	24.8471	0.0174037	647.054
8.561	19.4	1	400	5500	24.89	0.016	3701.57
8.445	11.4	1	400	4000	24.94	0.03	1313.63
8.337	6.9	1	400	3000	24.95	0.012	324
8.67	11.4	0	142	2673	24.89	0.015	1668.21
8.67	11.4	0	142	2673	24.88	0.024	1617.89
8.561	19.4	0	400	5500	24.96	0.012	4639.03
8.561	19.4	0	400	5500	24.88	0.026	5128.51
8.445	11.4	0	400	4000	24.81	0.028	2173.59
8.445	11.4	0	400	4000	24.82	0.04	2054.02
8.337	6.9	0.5	400	3000	24.82	0.011	557
8.561	19.4	0.5	400	5500	24.89	0.007	4362
8.337	6.9	0.5	400	3000	24.94	0.012	438.208
8.67	11.4	2	142	2673	24.86	0.017	813.582
8.67	11.4	0	142	2673	24.85	0.025	2064.58
8.67	11.4	0	142	2673	24.93	0.011	1723.78
8.67	11.4	2	142	2673	24.73	0.03	566.504
8.578	7.46	0	142	2050	24.61	0.043	1239.34
8.578	7.46	0	142	2050	24.81	0.022	821.764
8.578	7.46	2	142	2050	24.61	0.033	402.043
8.578	7.46	2	142	2050	24.75	0.013	299.461
8.561	11.4	0	234	3224	24.52	0.09	2189.02
8.561	11.4	0	234	3224	25	0.016	2213.17
8.561	11.4	2	234	3224	24.59	0.042	1075.68
8.561	11.4	2	234	3224	25.01	0.007	926.449
8.337	19.4	0	1118	8384	24.97	0.035	4809.49
8.337	19.4	2	1113	8384	24.94	0.012	3211.62
8.337	19.4	2	1111	8384	25.12	0.042	2815.53
8.337	19.4	0	1118	8384	24.85	0.022	3980.48
8.67	11.4	0	142	2673	24.68	0.056	2241
8.67	11.4	0	142	2673	24.84	0.01	1854.83
8.67	11.4	2	142	2673	24.64	0.011	865.681
8.67	11.4	2	142	2673	24.82	0.012	678.38
8.445	11.4	0.5	400	4000	24.74	0.007	1769.33
8.445	11.4	0.5	400	4000	24.74	0.021	2415.12
8.337	6.9	0	400	3000	24.77	0.01	667.056
8.445	11.4	0	400	4000	24.86	0.005	2177.68
8.337	6.9	0	400	3000	24.87	0.006	571.793
8.337	6.9	2	400	3000	24.83	0.011	298.683
8.337	6.9	1	400	3000	24.84	0.015	361.293
8.561	19.4	2	400	5500	24.81	0.002	3046.4
8.561	19.4	1	400	5500	24.79	0.003	4335.84
8.561	19.4	0.5	400	5500	24.81	0.007	4339.37
8.337	6.9	0.5	400	3000	24.84	0.014	611.589
8.337	6.9	1	400	3000	24.89	0.017	409.133
8.561	19.4	0	400	5500	24.85	0.007	5551.83
8.445	11.4	0	400	4000	24.88	0.015	2059.33
8.445	11.4	1	400	4000	24.82	0.024	1561.75
8.445	11.4	0.5	400	4000	24.89	0.016	1741.62
8.445	11.4	2	400	4000	24.84	0.006	1080.16
8.561	19.4	1	400	5500	24.85	0.008	4134.71
8.337	6.9	0.5	400	3000	24.74	0.022	530.021
8.337	6.9	0	400	3000	24.78	0.022	662.893
8.337	6.9	2	400	3000	24.7705	0.02	227.234
8.445	11.4	1	400	4000	24.7	0.006	1419.79
8.561	19.4	0	400	5500	24.67	0.003	5001.41
8.445	11.4	2	400	4000	24.77	0.004	963.97
8.561	19.4	2	400	5500	24.79	0.01	3139.75
8.561	19.4	0.5	400	5500	24.76	0.002	4438.27
8.561	19.4	0	400	5500	24.7	0.002	4916.73
8.337	6.9	2	400	3000	24.63	0.01	264.261
8.691	35.4	0	400	8000	24.4495	0.0287604	8349.09
8.691	35.4	0	400	8000	24.4417	0.0157244	8632.53
8.691	35.4	0	400	8000	24.3869	0.0107954	7781.5
8.691	35.4	2	400	8000	24.4586	0.00288042	7075.38
8.691	35.4	2	400	8000	24.6201	0.0256015	7428.44
8.691	35.4	2	400	8000	24.6668	0.00633764	7657.89
8.691	19.4	0	216	4385	24.5748	0.0556765	4488.89
8.691	19.4	0	216	4385	24.6571	0.0997715	4121.62
8.691	19.4	0	216	4385	24.7561	0.0573784	4662.22
8.691	19.4	2	216	4385	24.7105	0.0256896	2275.35
8.691	19.4	2	216	4385	24.2325	0.281945	2336.44
8.691	35.4	1	400	8000	24.7518	0.00686873	7481.01
8.691	35.4	0.5	400	8000	24.7848	0.00264355	8524.55
